# Supplementary material for: Analysis of the Phospholipid Profile of the Collection Strain PAO1 and Clinical Isolates of Pseudomonas aeruginosa in Relation to Their Attachment Capacity
Source: Int J Mol Sci. 2021 Apr 13;22(8):4003. doi: 10.3390/ijms22084003 (PMC8068974; doi:10.3390/ijms22084003)
Supplement: Supplementary file 1 [file ijms-22-04003-s001.zip]

Archive with 2 entries (2 files):
- FigureS1.pdf
- TableS1.xlsx
