# Supplementary material for: Analysis of the Phospholipid Profile of the Collection Strain PAO1 and Clinical Isolates of Pseudomonas aeruginosa in Relation to Their Attachment Capacity
Source: Int J Mol Sci. 2021 Apr 13;22(8):4003. doi: 10.3390/ijms22084003 (PMC8068974; doi:10.3390/ijms22084003)
Supplement: Supplementary file 1 [file ijms-22-04003-s001.zip › TableS1.xlsx]

## Sheet: PL data
	Strain	LAC-01								LAC-02								LAC-03								LAC-04								LAC-05								HAC-05
	Biological replicate #	BR_1	BR_2	BR_3	BR_4	BR_5	BR_6	BR_7	BR_8	BR_1	BR_2	BR_3	BR_4	BR_5	BR_6	BR_7	BR_8	BR_1	BR_2	BR_3	BR_4	BR_5	BR_6	BR_7	BR_8	BR_1	BR_2	BR_3	BR_4	BR_5	BR_6	BR_7	BR_8	BR_1	BR_2	BR_3	BR_4	BR_5	BR_6	BR_7	BR_8	BR_1	BR_2	BR_3	BR_4	BR_5	BR_6	BR_7	BR_8
Phospholipid (% mol.)	PC 32:0	11.9445	13.2316	10.4086	9.78944	10.5378	10.8614	11.9763	11.0141	9.84032	9.86333	10.685	10.9217	10.4578	10.0418	10.3389	10.3779	9.70475	11.229	11.6128	10.8283	10.3658	10.4383	9.7836	10.956	8.33736	6.28052	9.54798	8.30587	11.5471	8.80171	7.7509	7.65553	8.78201	6.68006	8.06462	8.40083	7.89198	7.23156	7.82112	8.26367	11.5013	12.9383	11.8632	12.2678	11.0512	11.0745	11.5539	14.973
	PC 32:1	6.65897	7.03194	7.16635	7.70112	7.03779	7.40892	7.61591	7.10654	8.31009	8.42354	8.59425	8.65554	8.47509	8.40577	8.61681	8.83954	8.43749	9.16549	8.90097	8.64824	8.67367	8.49928	8.80445	8.79409	6.6102	6.94455	6.77804	6.67259	7.22516	5.70199	6.42841	6.35393	7.29803	5.66607	7.57521	7.21642	6.91654	6.70887	6.4222	6.56011	11.914	12.3438	12.9514	11.6183	12.7514	11.9506	13.8554	11.3041
	PC 34:0	7.26956	7.22271	7.08115	6.4795	7.09983	7.25986	7.27473	7.11975	6.72071	6.50354	6.59926	6.74343	6.62296	6.7542	6.61985	6.4697	6.40202	6.02577	6.25689	6.58549	6.65115	6.47792	6.52903	6.41905	6.09917	6.45509	6.50936	6.23304	6.97289	6.55884	6.30703	6.28305	6.4957	6.85116	6.52274	6.35737	6.55153	6.54354	6.80041	6.59873	5.2616	5.36034	5.26684	5.49296	5.40668	5.39419	5.23164	5.55279
	PC 34:1	58.1241	56.8632	57.3362	56.0932	55.5577	57.8326	56.8484	59.1108	57.9316	57.9683	57.0298	56.8052	57.7367	57.3585	56.966	56.4516	57.9476	54.0105	54.4187	57.4397	56.9268	57.5205	57.0053	56.8511	51.3884	54.4147	52.4188	53.501	55.7507	54.7707	52.2424	51.9222	56.8555	60.0962	56.2164	57.4623	58.6553	57.908	58.8518	57.4577	46.5809	45.8636	47.1003	47.4654	49.5082	49.4039	49.2201	46.3899
	PC 34:2	12.5097	12.3977	12.6152	13.2548	12.5652	12.9802	13.294	12.6305	15.1251	15.2223	15.4495	14.9464	14.6396	15.4788	14.2152	16.3173	15.2836	12.968	12.2939	14.3413	15.1183	14.2506	16.0587	14.7338	12.5601	17.2666	13.2304	13.7502	12.0525	10.734	13.2891	12.7292	17.0441	13.6012	17.6753	15.9422	16.298	16.5412	14.7606	13.7092	12.8756	13.204	13.9688	12.238	13.7934	13.0161	15.4107	12.3036
	PC 35:1	2.43348	2.22843	3.79605	4.66576	4.97901	2.45466	2.03076	2.02918	1.39492	1.34343	1.07584	1.285	1.34874	1.31558	2.19903	0.981051	1.53452	4.58131	4.55512	1.48855	1.55746	1.89532	1.21238	1.51533	10.7572	6.15797	8.5628	8.50091	4.94689	10.3233	9.84278	10.5429	2.35321	5.04109	2.55284	3.0893	2.54026	3.55106	3.74415	5.19779	7.78375	6.79942	5.89609	7.24646	4.88322	5.98258	2.95629	6.30829
	PC 35:2	1.05966	1.02441	1.59646	2.01617	2.22276	1.20231	0.959954	0.989147	0.677268	0.675631	0.56637	0.642628	0.719023	0.645245	1.0442	0.562838	0.690019	2.01988	1.96164	0.668423	0.706842	0.918097	0.606573	0.730534	4.24762	2.48064	2.95256	3.03643	1.50469	3.10957	4.13934	4.51313	1.17144	2.06429	1.39291	1.53159	1.14638	1.51577	1.59966	2.21274	4.08284	3.49046	2.9534	3.67112	2.60588	3.1781	1.77196	3.16822
	PE 14:0-18:1	1.3854	1.27328	1.3874	1.52786	1.41775	1.409	1.38381	1.23948	1.30885	1.33577	1.22785	1.29071	1.27034	1.33124	1.36431	1.35764	1.32037	1.43045	1.42228	1.32757	1.36695	1.30805	1.31786	1.32582	1.4179	1.65749	1.52265	1.52101	1.56957	1.38458	1.42476	1.50661	1.53243	1.36548	1.65066	1.47357	1.51964	1.43642	1.50754	1.36911	1.45408	1.47683	1.53811	1.62806	1.54704	1.56051	1.60454	1.52369
	PE 15:0-18:1	0.103203	0.102983	0.103019	0.0954367	0.0883945	0.117736	0.10722	0.0938815	0.622937	0.618506	0.558585	0.613536	0.590297	0.626094	0.668949	0.579019	0.583386	0.644406	0.674059	0.606002	0.626665	0.624773	0.583882	0.622511	1.12294	1.16503	0.982456	1.09307	0.596656	0.995043	1.0944	0.927144	0.593443	0.576688	0.615539	0.564853	0.514766	0.554088	0.581389	0.562277	1.19217	1.17621	1.17745	1.20045	1.21022	1.23399	1.1151	1.17659
	PE 16:0-16:0	8.86762	10.2445	7.6505	6.65432	7.33948	7.96846	8.22486	8.51416	7.05532	7.1466	7.92512	7.9836	7.36941	6.99112	6.96938	7.73754	7.07137	7.20926	7.49267	7.63451	7.26063	7.20072	7.25179	8.24934	7.28735	6.16156	9.23319	7.16875	7.56146	6.43408	7.20496	6.1974	6.67421	4.56018	5.85651	6.10289	6.14294	5.8151	6.20457	6.42783	8.28761	9.7974	7.99707	8.08942	6.8001	7.18343	8.57511	10.5796
	PE 16:0-16:1	4.91508	5.25263	4.75315	4.91094	4.02004	5.15543	5.28597	5.29187	5.66794	5.82849	5.82925	5.89002	5.72704	5.88426	4.96813	6.32007	5.88095	3.72773	3.75808	5.86507	5.58883	5.08616	6.21538	5.89019	2.77679	4.11921	3.71399	3.73822	3.69575	2.6838	2.85675	2.39605	3.35847	2.1031	3.79736	3.36486	3.90868	3.39233	3.2948	2.62239	5.32364	6.60176	7.26628	5.93246	7.33281	6.21937	9.90653	6.26661
	PE 16:0-17:1	0.99795	1.07764	1.51954	2.03065	1.92179	1.11853	0.944839	0.889714	0.883828	0.919197	0.744934	0.84601	0.936199	0.909555	1.53405	0.723337	1.01193	3.18991	2.97446	1.03841	1.07232	1.26514	0.809023	1.09209	2.63803	1.84459	2.22843	2.28187	2.12947	2.04364	2.6184	2.50556	1.48616	1.6377	1.6146	1.71862	1.34002	1.5984	1.50588	2.17335	6.55493	6.08765	5.93518	6.73245	6.03968	6.30982	4.56304	5.9703
	PE 16:0-18:1	57.9142	57.6194	55.4217	53.0133	53.5335	57.7637	58.9333	59.3562	59.3342	59.2565	59.2248	59.1974	59.6422	58.9171	57.4254	57.9869	58.9071	52.017	52.3133	58.8336	58.5751	58.3115	58.2509	57.2706	45.6271	50.2634	49.1232	48.3664	53.443	49.2998	45.5943	46.0119	54.0975	52.5279	52.8821	54.7094	55.6091	54.7117	55.4193	52.5088	37.8757	38.3023	40.5003	36.4983	40.9698	40.2236	41.4881	37.826
	PE 16:0-19:1	4.38508	4.1711	6.51307	8.12458	8.95861	4.52386	3.69451	3.2864	2.37332	2.30721	1.7469	2.00347	2.36047	2.15051	4.29798	1.5163	2.47954	10.5828	10.7447	2.66349	2.81498	3.54299	2.0229	2.77844	17.065	8.80288	11.2799	12.7273	10.4631	15.8992	16.5063	18.4787	7.63516	12.0916	7.65262	7.97224	5.63634	7.42894	7.6566	11.4629	13.8894	11.5495	9.87032	13.8788	9.4113	11.5677	5.50849	12.1029
	PE 16:1-18:1	16.3846	15.5777	15.8431	15.847	14.6769	16.804	16.9852	16.9666	18.6074	18.4962	18.8018	18.2409	17.9551	18.98	17.2144	19.8323	18.5893	12.5741	12.3833	17.9264	18.214	17.7184	19.4472	18.322	10.2845	16.7542	12.6405	13.1217	12.7969	11.0563	10.8974	10.0536	16.4569	13.5935	17.5619	15.7169	17.9073	16.6205	15.6909	12.6152	12.057	13.1936	14.6106	12.6891	15.644	13.6284	19.632	12.9247
	PE 16:1-19:1	1.24852	1.2353	1.88856	2.32395	2.34479	1.32663	1.10034	1.06497	0.789878	0.784897	0.660393	0.728012	0.79786	0.794293	1.42972	0.606574	0.85968	2.68253	2.57881	0.861081	0.972015	1.20605	0.744031	0.967707	2.7335	1.97202	2.02536	2.22553	1.71639	2.16371	2.66351	2.64408	2.14172	3.11636	2.23338	2.35701	1.84238	2.27144	2.02194	2.94905	3.56951	3.2086	3.16034	3.66409	3.25672	3.40739	2.20241	3.25517
	PE 17:1-18:1	1.60898	1.54083	2.542	2.9509	3.07961	1.71911	1.42149	1.3779	1.11674	1.11526	0.919551	1.0476	1.14023	1.13696	1.99833	0.878489	1.20894	3.80008	3.48541	1.25527	1.41716	1.68188	1.06143	1.4229	3.92659	2.89765	3.04424	3.17104	2.70062	3.14991	3.91434	3.96873	2.89434	4.33623	2.93732	3.07538	2.47535	3.03243	2.78811	4.11416	5.4056	4.80223	4.65112	5.40526	4.78139	5.10296	3.28481	4.74287
	PE 17:1-19:1	0.453525	0.415712	0.668431	0.9104	1.04046	0.445394	0.373954	0.257099	0.172318	0.169495	0.137132	0.126376	0.165995	0.153985	0.277372	0.118047	0.160848	1.00551	0.976152	0.181117	0.199857	0.253991	0.154867	0.182189	3.31753	1.68098	2.00586	2.34279	1.47633	2.83136	3.34051	3.21935	0.621247	1.20701	0.744745	0.743952	0.4739	0.710055	0.853925	1.26305	3.64331	3.05744	2.58435	3.63223	2.32078	2.84998	1.38326	2.96913
	PE 18:1-18:1	1.73579	1.48893	1.70959	1.61067	1.57868	1.64808	1.5445	1.66178	2.06727	2.02189	2.22364	2.03245	2.0449	2.12482	1.85197	2.34386	1.92655	1.1361	1.19677	1.80746	1.89153	1.80026	2.14074	1.87622	1.80277	2.68101	2.20027	2.24238	1.8507	2.05855	1.88438	2.09084	2.50843	2.88418	2.45321	2.20041	2.62958	2.42852	2.47506	1.93183	0.747016	0.746493	0.708859	0.649397	0.686187	0.712845	0.736563	0.662497
	PG 16:0-16:0	7.92643	9.53058	6.38642	6.10072	6.95678	7.08977	7.86547	8.29371	5.828	5.87143	7.10188	6.72872	6.23793	6.14989	6.16544	6.49322	5.87381	6.55094	6.90854	6.94229	6.31895	6.29371	6.23259	7.07922	7.44668	5.27364	7.26451	7.02487	8.35459	7.39848	7.09138	7.24386	5.62415	4.84469	5.81937	6.01752	5.77127	4.90567	5.24394	5.3465	7.2702	8.1567	8.16312	8.49413	7.56094	7.97007	8.14527	10.0936
	PG 16:0-17:1	2.92681	3.13423	4.31443	5.20193	4.70737	3.23562	2.92513	2.48888	2.05801	2.10922	1.9663	2.15909	2.34198	2.10605	3.35229	1.82509	2.40906	5.38	4.98959	2.57349	2.59344	2.8736	2.10872	2.70909	5.32457	4.0193	4.81646	4.92988	4.47718	4.16852	5.19389	4.77735	3.31006	3.10138	3.46402	3.56858	3.28553	3.51941	3.25891	4.02295	7.50996	7.8455	7.90084	9.32387	8.58713	8.01061	8.22641	8.15739
	PG 16:0-18:1	56.2131	54.4025	50.8536	47.4135	46.9355	55.1474	56.4054	57.79	64.3491	64.191	62.611	63.9798	63.653	63.8793	59.4903	62.4381	64.2289	48.1161	49.1432	63.2696	63.0118	61.3386	63.6689	62.349	29.455	43.9488	38.431	37.3041	43.4539	34.2773	29.4372	30.5458	51.0864	45.4785	50.6029	48.5034	53.5919	49.4784	53.9343	43.4789	30.5692	32.9008	35.4502	28.7314	35.3642	32.6276	41.9771	31.5316
	PG 16:0-19:1	8.50458	8.54603	13.8171	16.0689	17.1398	9.5582	7.53518	6.38263	3.98483	3.91411	3.20468	3.50853	4.3333	3.88052	7.34883	2.66006	4.5295	21.3563	20.405	5.01476	4.87122	6.65105	3.56382	5.12325	33.2777	18.2795	23.209	25.0705	24.3634	32.9379	32.9503	36.0751	18.5236	26.729	18.84	20.2652	14.8918	20.1192	17.1322	26.39	28.1621	24.5662	22.4209	26.7646	20.9483	24.7927	12.8525	23.9624
	PG 16:1-18:1	16.3847	16.2156	13.3538	12.2427	11.2238	16.4658	17.5773	18.5405	19.3437	19.6595	21.2434	19.5342	18.9823	19.6362	16.4953	22.9672	18.3214	7.06083	7.02667	17.281	17.9191	16.3582	20.4911	17.4552	6.13389	14.1508	10.8276	10.2491	8.64055	7.15257	7.11489	5.27608	10.3472	6.82643	9.98656	9.49229	12.0692	10.0414	10.2718	7.18913	6.30714	7.35297	7.8982	5.63545	8.55254	7.06038	14.1851	6.9127
	PG 16:1-19:1	2.62547	2.72788	3.5658	3.96968	3.85371	2.80591	2.62236	2.21915	1.51256	1.35618	1.28265	1.37566	1.47603	1.41085	2.37594	1.19654	1.5107	3.08399	3.09466	1.65813	1.7362	2.204	1.32285	1.82989	3.00509	3.27575	3.00276	3.05265	1.99342	2.25361	2.94371	2.52541	2.97265	2.95787	3.03264	3.25681	2.92799	3.23555	2.77605	3.26599	3.90369	4.05752	3.97832	3.9685	4.44525	4.16657	3.98591	3.99493
	PG 17:1-18:1	4.263	4.42199	6.02212	6.96535	6.95828	4.58609	4.18205	3.55721	2.47879	2.40168	2.12189	2.28164	2.49094	2.44711	4.0531	2.04454	2.61451	6.25318	6.33598	2.73728	2.97512	3.6053	2.14407	2.92219	7.18497	6.66678	6.85974	6.37666	5.01511	5.36673	6.95471	6.48396	6.36903	7.2186	6.4288	6.69981	5.96237	6.53741	5.52002	7.08781	9.75079	9.56876	9.44006	10.6767	10.2432	10.0717	8.31589	9.9634
	PG 17:1-19:1	0.937377	0.867105	1.50761	1.87581	2.0682	0.940946	0.737529	0.582543	0.256836	0.290149	0.22802	0.22374	0.275425	0.244484	0.507512	0.188348	0.266495	2.0343	1.87388	0.310151	0.327563	0.487514	0.234746	0.319431	7.9369	4.10185	5.26555	5.71759	3.41422	6.17522	8.05568	6.7979	1.54971	2.57516	1.61815	1.96602	1.16552	1.82289	1.50507	2.95912	6.36148	5.36585	4.58683	6.28579	4.15155	5.14985	2.17081	5.26289
	PG 18:0-18:1	0.218584	0.154136	0.179027	0.161361	0.156518	0.170253	0.149589	0.145379	0.188106	0.206792	0.240224	0.208628	0.209099	0.245613	0.211191	0.186873	0.245571	0.164377	0.222401	0.213241	0.246525	0.188025	0.233149	0.212698	0.235207	0.283543	0.323279	0.274637	0.287599	0.269593	0.258266	0.274577	0.217192	0.268443	0.207549	0.230363	0.334373	0.340088	0.357699	0.259572	0.165445	0.185738	0.161516	0.119546	0.146888	0.150517	0.141087	0.121145
	Kruskal-Wallis test p-value for each octuplate	0.9917								0.9979								0.8558								0.9987								0.9999								0.9999
[truncated: 40 more columns]

## Sheet: Means & SD
	LAC-01			LAC-02			LAC-03			LAC-04			LAC-05			LAC group (*)			HAC-05			HAC-04			HAC-03			HAC-02			HAC-01			HAC group (*)			CF group (*)			PAO1				(*) = in silico phospholipidome
	Mean	SD	Rank	Mean	SD	Rank	Mean	SD	Rank	Mean	SD	Rank	Mean	SD	Rank	Mean	SD	Rank	Mean	SD	Rank	Mean	SD	Rank	Mean	SD	Rank	Mean	SD	Rank	Mean	SD	Rank	Mean	SD	Rank	Mean	SD	Rank	Mean	SD	Rank
PC 32:0	11.2205	1.02984	3	10.3159	0.359487	3	10.6148	0.627242	3	8.52837	1.44621	4	7.89198	0.625395	3	9.71429	1.56425	3	12.1529	1.21589	4	12.615	0.770931	2	12.9958	2.00013	2	11.9054	1.73187	2	12.5981	1.55196	3	12.4534	1.56289	2	11.0839	2.07858	3	4.49604	0.369713	6
PC 32:1	7.21594	0.320714	4	8.54008	0.158338	4	8.74046	0.216885	4	6.58936	0.424576	5	6.79543	0.562381	4	7.57625	0.966366	4	12.3361	0.771887	3	11.7755	0.515704	4	11.2506	1.51712	4	9.62622	1.21662	4	12.2997	0.558324	4	11.4576	1.40954	4	9.51693	2.28617	4	5.02879	0.241745	5
PC 34:0	7.10089	0.246388	5	6.62921	0.0995632	5	6.41841	0.186543	5	6.42731	0.250788	6	6.59015	0.151544	5	6.63319	0.316355	5	5.37088	0.107287	6	5.32116	0.103218	6	6.30256	0.378906	5	6.60944	0.347623	5	5.46171	0.164089	6	5.81315	0.591316	5	6.22317	0.626884	5	6.69098	0.221703	4
PC 34:1	57.2208	1.06535	1	57.281	0.52271	1	56.515	1.37424	1	53.3011	1.45343	1	57.9379	1.15113	1	56.4512	2.00761	1	47.6916	1.38016	1	46.3636	1.03375	1	55.1615	2.63733	1	57.0553	2.18095	1	47.3357	1.24812	1	50.7215	4.81058	1	53.5863	4.66833	1	55.2767	1.44981	1
PC 34:2	12.7809	0.324905	2	15.1743	0.584959	2	14.381	1.15479	2	13.2015	1.76343	2	15.6965	1.41786	2	14.2468	1.62003	2	13.3513	0.96923	2	12.5336	0.906929	3	11.8758	0.758987	3	10.8843	0.740501	3	13.0354	0.828593	2	12.3361	1.22073	3	13.2915	1.7234	2	11.2656	0.803043	3
PC 35:1	3.07717	1.13869	6	1.36795	0.342241	6	2.2925	1.32512	6	8.70434	2.00547	3	3.50871	1.03809	6	3.79013	2.86762	6	5.98201	1.41375	5	7.53967	2.01897	5	1.73019	1.02986	6	2.919	1.2114	6	6.12454	0.982173	5	4.85908	2.57563	6	4.32461	2.77745	6	12.8621	1.55751	2
PC 35:2	1.38386	0.467911	7	0.691651	0.142456	7	1.03775	0.556728	7	3.248	0.946933	7	1.57935	0.359112	7	1.58812	1.04675	7	3.11525	0.659814	7	3.85147	0.946159	7	0.683508	0.289153	7	1.00037	0.356645	7	3.14496	0.394967	7	2.35911	1.39769	7	1.97362	1.29353	7	4.37968	0.559292	7
PE 14:0-18:1	1.378	0.083166	9	1.31084	0.0433346	7	1.35242	0.0456842	10	1.50057	0.0839349	11	1.48186	0.0876986	10	1.40474	0.102974	10	1.54161	0.0547854	10	1.42416	0.0755706	10	1.23394	0.122231	7	1.17284	0.0765397	8	1.52666	0.0688633	10	1.37984	0.172093	10	1.39229	0.142355	11	1.50112	0.191544	11
PE 15:0-18:1	0.101484	0.00844299	12	0.60974	0.0315778	11	0.62071	0.0283473	11	0.997094	0.168888	12	0.57038	0.0278092	12	0.579882	0.29555	12	1.18527	0.0324353	11	1.15937	0.0418666	11	0.393914	0.081035	11	0.460271	0.0679859	12	1.21264	0.0419755	11	0.882293	0.376847	11	0.731087	0.37087	12	0.723922	0.0584124	12
PE 16:0-16:0	8.18298	1.0129	3	7.39726	0.397928	3	7.42129	0.354757	3	7.15609	0.930585	4	5.97303	0.595033	4	7.22613	1.00879	3	8.41371	1.17492	4	9.81369	1.11764	4	10.0102	1.82212	3	8.5326	1.63968	3	8.59757	1.64697	4	9.07355	1.65713	3	8.14984	1.65382	3	3.78234	0.318926	7
PE 16:0-16:1	4.94814	0.398408	5	5.7644	0.352131	4	5.25155	0.922156	4	3.24757	0.595421	6	3.23025	0.557542	5	4.48838	1.21186	5	6.85618	1.30957	5	5.44428	1.57022	6	8.82487	1.82329	4	7.17469	1.69862	4	6.39407	0.841722	5	6.93882	1.85735	5	5.7136	1.99006	5	2.45299	0.4374	9
PE 16:0-17:1	1.31258	0.423598	10	0.937138	0.237483	9	1.55666	0.890037	8	2.28625	0.265527	8	1.63434	0.23033	9	1.54539	0.65309	9	6.02413	0.613897	6	6.15457	0.716924	5	1.655	0.562773	6	2.14487	0.49119	6	6.09149	0.277494	6	4.41401	2.1318	6	2.9797	2.13138	6	2.31043	0.358162	10
PE 16:0-18:1	56.6944	2.25685	1	58.8731	0.712662	1	56.8099	2.7236	1	48.4661	2.53642	1	54.0582	1.18511	1	54.9803	4.13718	1	39.2105	1.69012	1	38.0244	1.27083	1	55.5596	2.22718	1	56.5207	1.29759	1	38.7785	0.973855	1	45.6187	8.66334	1	50.2995	8.24589	1	43.2224	2.38484	1
PE 16:0-19:1	5.45715	1.99949	4	2.34452	0.791796	5	4.70373	3.46364	5	13.9028	3.31294	2	8.44206	2.04498	3	6.97005	4.70807	4	10.9723	2.55997	3	13.238	3.37491	2	2.80264	1.77943	5	4.84291	2.16904	5	11.7332	1.58982	3	8.71782	4.75298	4	7.84394	4.81062	4	16.036	1.83414	2
PE 16:1-18:1	16.1357	0.752407	2	18.516	0.717877	2	16.8969	2.59632	2	12.2006	2.04394	3	15.7704	1.72023	2	15.9039	2.70384	2	14.2974	2.27831	2	11.9912	2.45968	3	16.2987	1.40063	2	14.7424	1.94557	2	13.814	1.32917	2	14.2288	2.38689	2	15.0663	2.68432	2	13.3931	1.92599	3
PE 16:1-19:1	1.56663	0.50254	8	0.823954	0.238331	10	1.35899	0.745098	9	2.26801	0.34964	9	2.36666	0.414193	8	1.67685	0.751565	8	3.21553	0.417744	8	3.3463	0.457528	9	0.747208	0.364193	10	1.17277	0.375241	9	3.28291	0.176999	8	2.35294	1.20461	8	2.0149	1.05936	8	3.83098	0.375752	6
PE 17:1-18:1	2.0301	0.663381	6	1.16915	0.327228	8	1.91663	1.01405	6	3.34664	0.477695	5	3.20666	0.615137	6	2.33384	1.05759	6	4.77203	0.626516	7	5.1142	0.803334	7	1.04714	0.514169	9	1.62685	0.526148	7	4.88113	0.234841	7	3.48827	1.85957	7	2.91105	1.61908	7	5.42815	0.573299	4
PE 17:1-19:1	0.570622	0.258876	11	0.16509	0.0464981	12	0.389316	0.348512	12	2.52684	0.705682	7	0.827237	0.257301	11	0.895821	0.929089	11	2.80506	0.687775	9	3.58047	1.00023	8	0.307447	0.157492	12	0.492585	0.184961	11	2.93226	0.3679	9	2.02356	1.47087	9	1.45969	1.35325	9	2.50579	0.419193	8
PE 18:1-18:1	1.62225	0.0779431	7	2.08885	0.137234	6	1.72195	0.335837	7	2.10136	0.266148	10	2.4389	0.263413	7	1.99466	0.376452	7	0.706232	0.0349995	12	0.709303	0.0389581	12	1.11926	0.12377	8	1.1165	0.108252	10	0.755599	0.0841717	12	0.881379	0.212058	12	1.43802	0.634975	10	4.81284	0.321925	5
PG 16:0-16:0	7.51874	1.04446	4	6.32206	0.404846	3	6.525	0.392836	4	7.13725	0.803215	4	5.44664	0.404326	5	6.58994	0.976021	4	8.23175	0.790258	4	7.67681	0.955229	4	6.88243	1.80699	3	5.54026	1.33973	4	7.87302	0.992878	5	7.24085	1.56044	5	6.9154	1.34154	4	3.44627	0.362418	8
PG 16:0-17:1	3.6168	0.921517	6	2.23976	0.442912	6	3.20462	1.16615	6	4.71339	0.433077	7	3.44135	0.262543	6	3.44319	1.07801	6	8.19521	0.517504	5	7.33703	0.465215	5	3.76493	1.13289	5	4.66669	0.486076	5	7.73341	0.842995	6	6.33946	1.92474	6	4.89132	2.12848	6	3.69084	0.446157	7
PG 16:0-18:1	53.1451	3.9349	1	63.074	1.50578	1	59.3908	6.27041	1	35.8567	5.53188	1	49.5193	3.41975	1	52.1972	10.4355	1	33.644	3.79633	1	30.8497	4.19735	1	58.8439	2.35221	1	55.9735	2.70734	1	34.1283	2.15313	1	42.6879	12.508	1	47.4425	12.4612	1	41.5845	4.45531	1
PG 16:0-19:1	10.944	3.85608	3	4.10436	1.31957	4	8.93937	6.94386	3	28.2704	5.92254	2	20.3614	3.92101	2	14.5239	9.90849	2	23.0587	4.40031	2	27.7259	6.09316	2	6.60408	4.34717	4	11.72	4.44076	3	23.2952	2.12735	2	18.4808	9.12147	2	16.5024	9.72646	2	26.4404	4.51928	2
PG 16:1-18:1	15.2505	2.46959	2	19.7327	1.73179	2	15.2392	4.85963	2	8.69319	2.73533	3	9.528	1.61733	3	13.6887	5.02896	3	7.98806	2.48773	6	7.27601	2.44411	6	18.5257	4.08407	2	13.6604	3.44876	2	8.0553	0.635379	4	11.1011	5.22329	3	12.3949	5.28777	3	7.06323	1.83957	4
PG 16:1-19:1	3.04874	0.609769	7	1.4983	0.344856	7	2.05505	0.642654	7	2.75655	0.418839	8	3.05319	0.168995	7	2.48237	0.772078	7	4.06259	0.161605	8	3.5415	0.344453	8	1.63328	0.72418	7	2.48274	0.55584	7	4.04992	0.334367	8	3.154	1.06127	8	2.81819	0.986901	7	3.80906	0.226586	6
PG 17:1-18:1	5.11951	1.24635	5	2.53996	0.592709	5	3.69845	1.54647	5	6.36358	0.723616	5	6.47798	0.520933	4	4.8399	1.83123	5	9.75381	0.65541	3	9.15198	0.515714	3	2.95569	1.39569	6	4.66437	1.09816	6	9.8315	0.631523	3	7.27147	3.03062	4	6.05568	2.78337	5	9.31167	0.921555	3
PG 17:1-19:1	1.18964	0.517964	8	0.276815	0.0921068	8	0.73176	0.710224	8	5.93311	1.56194	6	1.89521	0.557368	8	2.00531	2.2021	8	4.91688	1.25359	7	6.29161	1.69301	7	0.570807	0.427817	8	1.02777	0.449573	8	4.88487	0.591959	7	3.53839	2.51303	7	2.77185	2.48392	8	4.20055	0.806345	5
PG 18:0-18:1	0.166856	0.0220619	9	0.212066	0.0199256	9	0.215748	0.0264734	9	0.275838	0.0235851	9	0.27691	0.0556062	9	0.229483	0.0530002	9	0.148985	0.0208855	9	0.149414	0.0144806	9	0.219218	0.043871	9	0.264301	0.0335141	9	0.148496	0.0166309	9	0.186083	0.0553533	9	0.207783	0.0583731	9	0.453408	0.0590548	9

## Sheet: PCA
Original data	LAC-01	LAC-02	LAC-03	LAC-04	LAC-05	LAC group (*)	HAC-05	HAC-04	HAC-03	HAC-02	HAC-01	HAC group (*)	CF group (*)	PAO1				PCA matrix	LAC-01	LAC-02	LAC-03	LAC-04	LAC-05	LAC group (*)	HAC-05	HAC-04	HAC-03	HAC-02	HAC-01	HAC group (*)	CF group (*)	PAO1
	Mean	Mean	Mean	Mean	Mean	Mean	Mean	Mean	Mean	Mean	Mean	Mean	Mean	Mean		MEAN	SD	è	MCV (1)	MCV	MCV	MCV	MCV	MCV	MCV	MCV	MCV	MCV	MCV	MCV	MCV	MCV
PC 32:0	11.2205	10.3159	10.6148	8.52837	7.89198	9.71429	12.1529	12.615	12.9958	11.9054	12.5981	12.4534	11.0839	4.49604		10.6133	2.26319		0.268269	-0.131431	0.000662342	-0.921236	-1.20243	-0.397233	0.680278	0.88446	1.05273	0.57091	0.876967	0.813069	0.207918	-2.70293
PC 32:1	7.21594	8.54008	8.74046	6.58936	6.79543	7.57625	12.3361	11.7755	11.2506	9.62622	12.2997	11.4576	9.51693	5.02879		9.19635	2.28154		-0.868014	-0.287645	-0.199817	-1.14265	-1.05232	-0.710089	1.37616	1.13043	0.900371	0.18841	1.36019	0.991111	0.140511	-1.82664
PC 34:0	7.10089	6.62921	6.41841	6.42731	6.59015	6.63319	5.37088	5.32116	6.30256	6.60944	5.46171	5.81315	6.22317	6.69098		6.25659	0.532145		1.5866	0.700225	0.304104	0.320812	0.626822	0.707712	-1.66441	-1.75783	0.0864006	0.66308	-1.49372	-0.833296	-0.0627921	0.816298
PC 34:1	57.2208	57.281	56.515	53.3011	57.9379	56.4512	47.6916	46.3636	55.1615	57.0553	47.3357	50.7215	53.5863	55.2767		53.7071	3.9099		0.898666	0.914061	0.718161	-0.103832	1.08208	0.701827	-1.53854	-1.87816	0.371979	0.856332	-1.62955	-0.763589	-0.0308808	0.401451
PC 34:2	12.7809	15.1743	14.381	13.2015	15.6965	14.2468	13.3513	12.5336	11.8758	10.8843	13.0354	12.3361	13.2915	11.2656		13.1468	1.33265		-0.274526	1.52143	0.926191	0.0410878	1.91327	0.825491	0.153477	-0.460133	-0.953688	-1.6977	-0.0835938	-0.608327	0.108582	-1.41156
PC 35:1	3.07717	1.36795	2.2925	8.70434	3.50871	3.79013	5.98201	7.53967	1.73019	2.919	6.12454	4.85908	4.32461	12.8621		4.93443	3.01851		-0.615292	-1.18154	-0.875244	1.24893	-0.472326	-0.379094	0.347052	0.863086	-1.06153	-0.667692	0.394271	-0.0249625	-0.202028	2.62637
PC 35:2	1.38386	0.691651	1.03775	3.248	1.57935	1.58812	3.11525	3.85147	0.683508	1.00037	3.14496	2.35911	1.97362	4.37968		2.14548	1.16903		-0.651499	-1.24362	-0.947565	0.943109	-0.484274	-0.47677	0.829551	1.45933	-1.25059	-0.979536	0.85497	0.182745	-0.147013	1.91116
PE 14:0-18:1	1.378	1.31084	1.35242	1.50057	1.48186	1.40474	1.54161	1.42416	1.23394	1.17284	1.52666	1.37984	1.39229	1.50112		1.40006	0.10491		-0.210327	-0.850487	-0.454125	0.958059	0.779661	0.0445563	1.34921	0.229676	-1.58351	-2.16588	1.20676	-0.19275	-0.0740968	0.963259
PE 15:0-18:1	0.101484	0.60974	0.62071	0.997094	0.57038	0.579882	1.18527	1.15937	0.393914	0.460271	1.21264	0.882293	0.731087	0.723922		0.730575	0.313311		-2.00788	-0.385671	-0.350658	0.850651	-0.511297	-0.480971	1.45126	1.36859	-1.07453	-0.862735	1.5386	0.484238	0.00163361	-0.0212369
PE 16:0-16:0	8.18298	7.39726	7.42129	7.15609	5.97303	7.22613	8.41371	9.81369	10.0102	8.5326	8.59757	9.07355	8.14984	3.78234		7.83788	1.53272		0.225159	-0.287473	-0.271798	-0.444818	-1.21669	-0.399125	0.375695	1.28909	1.41729	0.453262	0.495651	0.806197	0.203536	-2.64597
PE 16:0-16:1	4.94814	5.7644	5.25155	3.24757	3.23025	4.48838	6.85618	5.44428	8.82487	7.17469	6.39407	6.93882	5.7136	2.45299		5.4807	1.68143		-0.316733	0.168726	-0.136283	-1.32812	-1.33842	-0.590165	0.818046	-0.0216611	1.98889	1.00747	0.543215	0.867192	0.138514	-1.80068
PE 16:0-17:1	1.31258	0.937138	1.55666	2.28625	1.63434	1.54539	6.02413	6.15457	1.655	2.14487	6.09149	4.41401	2.9797	2.31043		2.9319	1.83772		-0.881155	-1.08545	-0.748338	-0.351332	-0.706068	-0.754469	1.68265	1.75362	-0.694829	-0.428264	1.7193	0.806496	0.0260132	-0.338171
PE 16:0-18:1	56.6944	58.8731	56.8099	48.4661	54.0582	54.9803	39.2105	38.0244	55.5596	56.5207	38.7785	45.6187	50.2995	43.2224		49.794	7.25728		0.95082	1.25102	0.966734	-0.182976	0.587574	0.714635	-1.45833	-1.62177	0.79446	0.926885	-1.51786	-0.575323	0.069656	-0.905529
PE 16:0-19:1	5.45715	2.34452	4.70373	13.9028	8.44206	6.97005	10.9723	13.238	2.80264	4.84291	11.7332	8.71782	7.84394	16.036		8.42908	4.09828		-0.725166	-1.48466	-0.909004	1.33562	0.00316724	-0.35601	0.620559	1.17341	-1.37288	-0.875043	0.806223	0.070454	-0.142778	1.85612
PE 16:1-18:1	16.1357	18.516	16.8969	12.2006	15.7704	15.9039	14.2974	11.9912	16.2987	14.7424	13.814	14.2288	15.0663	13.3931		14.9468	1.73914		0.683576	2.05226	1.12126	-1.57904	0.473552	0.550322	-0.373398	-1.69945	0.777346	-0.117533	-0.651378	-0.412882	0.06872	-0.893359
PE 16:1-19:1	1.56663	0.823954	1.35899	2.26801	2.36666	1.67685	3.21553	3.3463	0.747208	1.17277	3.28291	2.35294	2.0149	3.83098		2.14462	0.951188		-0.607645	-1.38843	-0.825943	0.129727	0.233438	-0.491771	1.12587	1.26335	-1.46912	-1.02171	1.1967	0.219017	-0.136377	1.7729
PE 17:1-18:1	2.0301	1.16915	1.91663	3.34664	3.20666	2.33384	4.77203	5.1142	1.04714	1.62685	4.88113	3.48827	2.91105	5.42815		3.09085	1.43794		-0.737682	-1.33642	-0.816592	0.17789	0.0805454	-0.526453	1.16916	1.40712	-1.42127	-1.01812	1.24503	0.276383	-0.125035	1.62545
PE 17:1-19:1	0.570622	0.16509	0.389316	2.52684	0.827237	0.895821	2.80506	3.58047	0.307447	0.492585	2.93226	2.02356	1.45969	2.50579		1.53441	1.11938		-0.861005	-1.22329	-1.02298	0.886588	-0.631758	-0.570488	1.13514	1.82785	-1.09611	-0.93072	1.24877	0.436984	-0.0667523	0.867779
PE 18:1-18:1	1.62225	2.08885	1.72195	2.10136	2.4389	1.99466	0.706232	0.709303	1.11926	1.1165	0.755599	0.881379	1.43802	4.81284		1.67908	1.03208		-0.0550618	0.397033	0.0415405	0.409157	0.736205	0.305775	-0.942608	-0.939632	-0.542414	-0.545094	-0.894775	-0.772905	-0.233565	3.03634
PG 16:0-16:0	7.51874	6.32206	6.525	7.13725	5.44664	6.58994	8.23175	7.67681	6.88243	5.54026	7.87302	7.24085	6.9154	3.44627		6.6676	1.18272		0.719641	-0.292156	-0.120566	0.397092	-1.03233	-0.0656643	1.3225	0.853291	0.181641	-0.953176	1.01919	0.484689	0.209512	-2.72366
PG 16:0-17:1	3.6168	2.23976	3.20462	4.71339	3.44135	3.44319	8.19521	7.33703	3.76493	4.66669	7.73341	6.33946	4.89132	3.69084		4.80557	1.80199		-0.659698	-1.42388	-0.888431	-0.0511543	-0.75706	-0.756044	1.88105	1.40481	-0.577496	-0.0770695	1.62478	0.851215	0.0475855	-0.618612
PG 16:0-18:1	53.1451	63.074	59.3908	35.8567	49.5193	52.1972	33.644	30.8497	58.8439	55.9735	34.1283	42.6879	47.4425	41.5845		47.0241	10.2852		0.595129	1.56048	1.20237	-1.08577	0.242606	0.502962	-1.3009	-1.57258	1.1492	0.870118	-1.25382	-0.421598	0.0406824	-0.528872
PG 16:0-19:1	10.944	4.10436	8.93937	28.2704	20.3614	14.5239	23.0587	27.7259	6.60408	11.72	23.2952	18.4808	16.5024	26.4404		17.2122	7.70282		-0.81375	-1.7017	-1.074	1.43561	0.408832	-0.349003	0.759007	1.36492	-1.37718	-0.713013	0.789711	0.16469	-0.0921564	1.19803
PG 16:1-18:1	15.2505	19.7327	15.2392	8.69319	9.528	13.6887	7.98806	7.27601	18.5257	13.6604	8.0553	11.1011	12.3949	7.06323		12.0141	4.01246		0.806602	1.92367	0.803777	-0.827643	-0.61959	0.417363	-1.00338	-1.18084	1.62285	0.410306	-0.98662	-0.227537	0.0949128	-1.23387
PG 16:1-19:1	3.04874	1.4983	2.05505	2.75655	3.05319	2.48237	4.06259	3.5415	1.63328	2.48274	4.04992	3.154	2.81819	3.80906		2.88896	0.787368		0.20293	-1.76621	-1.05911	-0.168171	0.208581	-0.516397	1.49057	0.828754	-1.59478	-0.515926	1.47447	0.336618	-0.0898898	1.16857
PG 17:1-18:1	5.11951	2.53996	3.69845	6.36358	6.47798	4.8399	9.75381	9.15198	2.95569	4.66437	9.8315	7.27147	6.05568	9.31167		6.28825	2.40435		-0.486095	-1.55896	-1.07713	0.0313296	0.0789103	-0.60239	1.44137	1.19106	-1.38606	-0.675396	1.47368	0.408932	-0.0967291	1.25748
PG 17:1-19:1	1.18964	0.276815	0.73176	5.93311	1.89521	2.00531	4.91688	6.29161	0.570807	1.02777	4.88487	3.53839	2.77185	4.20055		2.8739	2.00115		-0.841645	-1.2978	-1.07045	1.52873	-0.489065	-0.434046	1.02091	1.70788	-1.15088	-0.922536	1.00491	0.332054	-0.0509958	0.662945
PG 18:0-18:1	0.166856	0.212066	0.215748	0.275838	0.27691	0.229483	0.148985	0.149414	0.219218	0.264301	0.148496	0.186083	0.207783	0.453408		0.225328	0.0764549		-0.764788	-0.173462	-0.125296	0.660652	0.674674	0.054356	-0.99853	-0.992928	-0.0799148	0.509752	-1.00493	-0.51331	-0.229477	2.9832
	(*) = in silico phospholipidome																		(1) = Mean-centered value

## Sheet: PAO1 vs Clinical strains
	PAO1 vs CF group				PAO1 vs LAC group			PAO1 vs HAC group				PAO1 vs LAC-01		PAO1 vs LAC-02		PAO1 vs LAC-03		PAO1 vs LAC-04		PAO1 vs LAC-05		PAO1 vs HAC-05		PAO1 vs HAC-04		PAO1 vs HAC-03		PAO1 vs HAC-02		PAO1 vs HAC-01
	PL Rank (PAO1/CF)	Ratio (CF/PAO1)	PAO1 vs CF (p-value) (*)		PL Rank (PAO1/LAC)	Ratio (LAC/PAO1)	PAO1 vs LAC (p-value) (*)	PL Rank (PAO1/HAC)	Ratio (HAC/PAO1)	PAO1 vs HAC (p-value) (*)		Ratio (S/PAO1)	PAO1 vs S (p-value) (*)	Ratio (S/PAO1)	PAO1 vs S (p-value) (*)	Ratio (S/PAO1)	PAO1 vs S (p-value) (*)	Ratio (S/PAO1)	PAO1 vs S (p-value) (*)	Ratio (S/PAO1)	PAO1 vs S (p-value) (*)	Ratio (S/PAO1)	PAO1 vs S (p-value) (*)	Ratio (S/PAO1)	PAO1 vs S (p-value) (*)	Ratio (S/PAO1)	PAO1 vs S (p-value) (*)	Ratio (S/PAO1)	PAO1 vs S (p-value) (*)	Ratio (S/PAO1)	PAO1 vs S (p-value) (*)
PC 32:0	6/3	2.46525	3.527e-06		6/3	2.16063	1.022e-05	6/2	2.76987	1.022e-05		2.49563	0.0009391	2.29443	0.0009391	2.36092	0.0009391	1.89686	0.0009391	1.75532	0.0009391	2.70302	0.0009391	2.8058	0.0009391	2.89051	0.0009391	2.64797	0.0009391	2.80203	0.0009391
PC 32:1	5/4	1.89249	3.527e-06		5/4	1.50658	1.022e-05	5/4	2.2784	1.022e-05		1.43493	0.0009391	1.69824	0.0009391	1.73808	0.0009391	1.31033	0.0009391	1.3513	0.0009391	2.4531	0.0009391	2.34161	0.0009391	2.23723	0.0009391	1.91422	0.0009391	2.44585	0.0009391
PC 34:0	4/5	0.930084	0.03111		4/5	0.991364	0.391	4/5	0.868805	0.001206		1.06126	0.01153	0.990768	0.0312	0.959264	0.7122	0.960593	0.03542	0.984931	0.2929	0.802705	0.0009229	0.795275	0.7128	0.94195	0.000931	0.987814	0.000931	0.81628	0.07378
PC 34:1	1/1	0.96942	0.8617		1/1	1.02125	0.06785	1/1	0.917593	0.02988		1.03517	0.01359	1.03626	0.2271	1.0224	0.01359	0.96426	0.03556	1.04814	0.005351	0.862778	0.0009391	0.838755	0.1563	0.997915	0.0009391	1.03218	0.0009391	0.856341	0.7929
PC 34:2	3/2	1.17982	0.0005223		3/2	1.26463	2.774e-05	3/3	1.09502	0.01609		1.1345	0.0009391	1.34695	0.0009391	1.27654	0.0009391	1.17184	0.01359	1.3933	0.0009391	1.18513	0.02395	1.11255	0.4948	1.05416	0.0009391	0.966152	0.003253	1.15709	0.2271
PC 35:1	2/6	0.336227	3.784e-06		2/6	0.294673	1.16e-05	2/6	0.377782	1.022e-05		0.239242	0.000931	0.106355	0.0009391	0.178236	0.0009391	0.676741	0.001359	0.272794	0.0009391	0.465087	0.0009391	0.58619	0.0009391	0.134518	0.0009391	0.226945	0.0009391	0.476168	0.0009391
PC 35:2	7/7	0.45063	3.411e-05		7/7	0.362611	2.452e-05	7/7	0.53865	0.0002469		0.315973	0.0009391	0.157923	0.0009391	0.236947	0.000931	0.741606	0.01008	0.360608	0.0009391	0.711295	0.3184	0.879396	0.0009391	0.156063	0.002762	0.228413	0.001948	0.71808	0.0009391
PE 14:0-18:1	11/11	0.927501	0.1202		11/10	0.935794	0.2338	11/10	0.919209	0.07876		0.917981	0.2473	0.873241	0.3166	0.900942	0.1559	0.999637	0.7926	0.987169	0.6363	1.02697	0.372	0.948731	0.002762	0.822011	0.9581	0.781311	0.7524	1.01702	0.0272
PE 15:0-18:1	12/12	1.0099	0.3527		12/12	0.801028	0.007785	12/11	1.21877	0.3831		0.140187	0.0008446	0.842274	0.003721	0.857428	0.002663	1.37735	0.01345	0.787903	0.001094	1.63729	0.000931	1.60151	0.0009148	0.544139	0.0008989	0.635802	0.0009229	1.67509	0.000931
PE 16:0-16:0	7/3	2.15471	3.525e-06		7/3	1.91049	1.02e-05	7/3	2.39893	1.022e-05		2.16347	0.0009391	1.95574	0.0009391	1.96209	0.0009391	1.89198	0.0009391	1.57919	0.0009391	2.22448	0.0009391	2.59461	0.0009391	2.64656	0.0009391	2.25591	0.0009391	2.27309	0.0009391
PE 16:0-16:1	9/5	2.32924	1.248e-05		9/5	1.82976	9.568e-05	9/5	2.82872	1.022e-05		2.01719	0.000931	2.34995	0.0009391	2.14088	0.000931	1.32392	0.02731	1.31686	0.01352	2.79503	0.0009391	2.21945	0.0009391	3.5976	0.0009391	2.92487	0.0009391	2.60665	0.0009391
PE 16:0-17:1	10/6	1.28967	0.6114		10/9	0.668876	0.002341	10/6	1.91047	0.0393		0.56811	0.001948	0.405612	0.08312	0.673753	0.0009391	0.989532	1	0.707375	0.001359	2.60736	0.0009391	2.66382	0.7929	0.716314	0.0009391	0.92834	0.0009391	2.63651	0.06608
PE 16:0-18:1	1/1	1.16374	0.05091		1/1	1.27203	1.493e-05	1/1	1.05544	0.552		1.31169	0.0009391	1.3621	0.0009391	1.31436	0.0009391	1.12132	0.002762	1.2507	0.000931	0.907181	0.001359	0.879739	0.0009391	1.28544	0.005385	1.30767	0.003876	0.897186	0.0009391
PE 16:0-19:1	2/4	0.489147	5.63e-05		2/4	0.434652	0.0001425	2/4	0.543642	0.0001138		0.340307	0.0009391	0.146204	0.0009391	0.293324	0.0009391	0.866977	0.3184	0.526446	0.0009391	0.684231	0.1036	0.825523	0.0009391	0.174772	0.001948	0.302003	0.001948	0.731681	0.0009391
PE 16:1-18:1	3/2	1.12493	0.08029		3/2	1.18747	0.01671	3/2	1.06239	0.3541		1.20477	0.01813	1.3825	0.01359	1.2616	0.0009391	0.910962	0.2271	1.1775	0.04057	1.06752	0.1036	0.895327	0.1893	1.21695	0.4948	1.10074	0.7132	1.03142	0.007406
PE 16:1-19:1	6/8	0.525948	1.792e-05		6/8	0.437708	1.314e-05	6/8	0.614188	0.0001421		0.408938	0.000931	0.215077	0.0009148	0.354737	0.0009229	0.592019	0.000931	0.617769	0.001933	0.839349	0.01003	0.873484	0.0009229	0.195043	0.009972	0.306129	0.01352	0.856936	0.0009229
PE 17:1-18:1	4/7	0.536288	7.64e-05		4/6	0.429951	1.157e-05	4/7	0.642626	0.001689		0.373995	0.0009391	0.215386	0.000931	0.353092	0.0009229	0.616535	0.0009391	0.590748	0.001359	0.879127	0.636	0.942162	0.0009391	0.192909	0.0312	0.299707	0.01359	0.899225	0.0009391
PE 17:1-19:1	8/9	0.582529	0.04674		8/11	0.357501	0.0003771	8/9	0.807556	0.8248		0.227722	0.000931	0.0658835	0.000931	0.155367	0.0009069	1.0084	0.9581	0.330131	0.000931	1.11943	0.01813	1.42888	0.0009391	0.122695	0.2476	0.196579	0.03132	1.17019	0.000931
PE 18:1-18:1	5/10	0.298789	3.517e-06		5/7	0.414447	1.019e-05	5/12	0.183131	1.009e-05		0.337068	0.0009391	0.434017	0.0009391	0.357784	0.0009391	0.436617	0.0009391	0.50675	0.0009391	0.146739	0.000931	0.147377	0.0009391	0.232558	0.0009229	0.231984	0.0009229	0.156997	0.0009391
PG 16:0-16:0	8/4	2.00663	3.525e-06		8/4	1.91219	1.021e-05	8/5	2.10107	1.021e-05		2.1817	0.0009391	1.83446	0.0009391	1.89335	0.0009391	2.07101	0.0009391	1.58044	0.0009391	2.38859	0.0009391	2.22757	0.0009391	1.99707	0.000931	1.60761	0.0009391	2.2845	0.0009391
PG 16:0-17:1	7/6	1.32526	0.2119		7/6	0.932901	0.3059	7/6	1.71762	0.0006343		0.97994	0.6363	0.606842	0.1036	0.868265	0.001348	1.27705	0.002762	0.932405	0.1412	2.22042	0.0009391	1.9879	0.003876	1.02007	0.0009391	1.2644	0.0009391	2.0953	0.9581
PG 16:0-18:1	1/1	1.14087	0.2606		1/1	1.25521	0.006432	1/1	1.02653	0.5706		1.278	0.002762	1.51677	0.001948	1.42819	0.0009391	0.86226	0.08312	1.19081	0.01008	0.809051	0.003876	0.741856	0.0009391	1.41504	0.003876	1.34602	0.002762	0.820696	0.0009391
PG 16:0-19:1	2/2	0.624133	0.005443		2/2	0.549307	0.003217	2/2	0.698959	0.0194		0.413913	0.0009391	0.15523	0.001948	0.338094	0.0009391	1.06921	0.4948	0.770084	0.04057	0.8721	0.4309	1.04862	0.0009391	0.249772	0.1563	0.443261	0.1278	0.881045	0.000931
PG 16:1-18:1	4/3	1.75485	0.003872		4/3	1.93803	0.001152	4/3	1.57167	0.02504		2.15914	0.0009391	2.79372	0.01359	2.15754	0.0009391	1.23077	0.3184	1.34896	0.04057	1.13093	0.9581	1.03012	0.003253	2.62283	0.5635	1.93402	0.1563	1.14046	0.0009391
PG 16:1-19:1	6/7	0.739865	0.004973		6/7	0.651702	5.058e-05	6/8	0.828028	0.1983		0.800393	0.05203	0.393352	0.0009391	0.539517	0.0009391	0.723683	0.0009391	0.801562	0.0009391	1.06656	0.1033	0.929757	0.0009391	0.42879	0.05186	0.651799	0.1563	1.06323	0.0009391
PG 17:1-18:1	3/5	0.650333	0.002856		3/5	0.519767	1.022e-05	3/4	0.780898	0.2081		0.549795	0.0009391	0.272772	0.0009391	0.397185	0.0009391	0.683398	0.0009391	0.695684	0.0009391	1.04748	0.5635	0.98285	0.0009391	0.317418	0.2271	0.500916	0.2271	1.05583	0.0009391
PG 17:1-19:1	5/8	0.659877	0.09084		5/8	0.477392	0.003514	5/7	0.842363	0.7715		0.283211	0.000931	0.0658996	0.0009391	0.174206	0.0009391	1.41246	0.04057	0.45118	0.001948	1.17053	0.02395	1.49781	0.0009391	0.135889	0.1278	0.244674	0.1036	1.16291	0.0009391
PG 18:0-18:1	9/9	0.45827	3.387e-06		9/9	0.50613	9.717e-06	9/9	0.410409	9.518e-06		0.368004	0.0008832	0.467715	0.0009069	0.475837	0.000837	0.608366	0.000891	0.61073	0.0009229	0.32859	0.0008989	0.329535	0.0009148	0.483489	0.0009069	0.582921	0.000837	0.327511	0.0009148
(*) Mann-Whitney test		Ratio > 2	p-value < 0.05
		Ratio < 0.5

## Sheet: Clinical strains variability
	Variability among LAC strains			Variability among HAC strains			LAC group vs HAC group
	Kruskal-Wallis test (p-value)	Sub-groups (Box-and-Whisker plot)		Kruskal-Wallis test (p-value)	Sub-groups (Box-and-Whisker plot)		PL Rank (LAC/HAC)	Ratio (LAC/HAC)	LAC vs HAC (p-value) (*)
PC 32:0	5.624e-05	123 vs 45		0.5117	-		3/2	0.780049	5.415e-10
PC 32:1	3.157e-06	145 vs 23		0.002379	Multi		4/4	0.661242	2.518e-13
PC 34:0	0.0008356	1 vs 2345		7.046e-06	145 vs 23		5/5	1.14107	1.65e-07
PC 34:1	0.0006373	1235 vs 4		5.457e-06	145 vs 23		1/1	1.11296	4.331e-06
PC 34:2	0.0005912	Multi		0.0002225	Multi		2/3	1.15489	6.858e-07
PC 35:1	5.199e-06	1235 vs 4		1.464e-05	145 vs 23		6/6	0.78001	0.04482
PC 35:2	1.609e-05	Multi		3.71e-06	145 vs 23		7/7	0.673186	0.039
PE 14:0-18:1	0.0002557	Multi		6.677e-06	145 vs 23		10/10	1.01804	0.9731
PE 15:0-18:1	3.5e-06	Multi		4.947e-06	145 vs 23		12/11	0.657244	0.006625
PE 16:0-16:0	0.0003138	Multi		0.175	-		3/3	0.796395	3.395e-07
PE 16:0-16:1	1.037e-05	123 vs 45		0.007817	Multi		5/5	0.646851	1.122e-08
PE 16:0-17:1	0.0002038	Multi		6.333e-06	145 vs 23		9/6	0.350111	1.406e-08
PE 16:0-18:1	2.385e-05	Multi		7.5e-06	145 vs 23		1/1	1.20521	4.136e-06
PE 16:0-19:1	1.225e-05	Multi		1.21e-05	145 vs 23		4/4	0.799518	0.09597
PE 16:1-18:1	0.0001083	Multi		0.01159	Multi		2/2	1.11773	0.00474
PE 16:1-19:1	0.0001661	Multi		5.598e-06	145 vs 23		8/8	0.71266	0.008135
PE 17:1-18:1	9.029e-05	Multi		4.525e-06	145 vs 23		6/7	0.669053	0.006008
PE 17:1-19:1	3.602e-06	1235 vs 4		3.838e-06	145 vs 23		11/9	0.442695	0.0008252
PE 18:1-18:1	3.133e-05	Multi		9.74e-06	145 vs 23		7/12	2.26312	3.481e-14
PG 16:0-16:0	0.0001096	1234 vs 5		0.01604	Multi		4/5	0.910105	0.01286
PG 16:0-17:1	0.0002496	Multi		3.184e-06	145 vs 23		6/6	0.543136	6.524e-09
PG 16:0-18:1	4.23e-06	Multi		3.176e-06	145 vs 23		1/1	1.22276	0.001016
PG 16:0-19:1	5.614e-06	123 vs 45		1.098e-05	145 vs 23		2/2	0.785893	0.05994
PG 16:1-18:1	4.188e-05	Multi		1.637e-05	145 vs 23		3/3	1.2331	0.01793
PG 16:1-19:1	0.0002969	Multi		2.272e-06	145 vs 23		7/8	0.787053	0.0006812
PG 17:1-18:1	3.075e-05	Multi		3.178e-06	145 vs 23		5/4	0.665601	0.0004606
PG 17:1-19:1	2.765e-06	Multi		2.887e-06	145 vs 23		8/7	0.566729	0.007154
PG 18:0-18:1	2.534e-05	Multi		3.208e-05	145 vs 23		9/9	1.23323	0.0004886
	p-value < 0.05	Multi: number of sub-groups > 2							(*) Mann-Whitney test

## Sheet: RSD
	Relative Standard Deviation (RSD) per phospholipid per strain from 8 biological replicates (cf. PL data)												Phospholipid analysis
	LAC-01	LAC-02	LAC-03	LAC-04	LAC-05	HAC-05	HAC-04	HAC-03	HAC-02	HAC-01	PAO1		MEAN	MEDIAN	MIN	MAX	SD
PC 32:0	0.0917824	0.034848	0.0590912	0.169576	0.0792444	0.100049	0.0611122	0.153905	0.145469	0.12319	0.0822308		0.100045	0.0917824	0.034848	0.169576	0.0411168		Value > 25%
PC 32:1	0.0444452	0.0185405	0.024814	0.0644335	0.0827587	0.0625713	0.0437948	0.134848	0.126386	0.0453934	0.0480722		0.063278	0.0480722	0.0185405	0.134848	0.0359956		Value > 50%
PC 34:0	0.0346982	0.0150189	0.0290637	0.0390192	0.0229955	0.0199756	0.0193976	0.0601193	0.0525949	0.0300436	0.0331346		0.0323692	0.0300436	0.0150189	0.0601193	0.0133365		Value > 75%
PC 34:1	0.0186183	0.00912537	0.0243164	0.0272682	0.0198683	0.0289393	0.0222966	0.0478112	0.0382253	0.0263675	0.0262282		0.0262786	0.0262282	0.00912537	0.0478112	0.00966793
PC 34:2	0.0254211	0.0385494	0.0802992	0.133578	0.0903299	0.0725945	0.07236	0.0639103	0.0680337	0.063565	0.0712824		0.0709021	0.0712824	0.0254211	0.133578	0.0263289
PC 35:1	0.370044	0.250186	0.578026	0.230399	0.295861	0.236333	0.267779	0.595228	0.415007	0.160367	0.121092		0.320029	0.267779	0.121092	0.595228	0.14836
PC 35:2	0.338121	0.205965	0.536476	0.291544	0.22738	0.211802	0.245662	0.423042	0.356511	0.125587	0.127702		0.28089	0.245662	0.125587	0.536476	0.11936
PE 14:0-18:1	0.0603529	0.0330587	0.0337796	0.0559353	0.0591816	0.0355379	0.0530634	0.0990575	0.0652603	0.045107	0.127601		0.0607214	0.0559353	0.0330587	0.127601	0.0276607
PE 15:0-18:1	0.0831952	0.0517889	0.0456691	0.16938	0.0487556	0.0273652	0.0361115	0.205718	0.147708	0.0346151	0.0806888		0.084636	0.0517889	0.0273652	0.205718	0.0586666
PE 16:0-16:0	0.123781	0.053794	0.0478026	0.130041	0.0996199	0.139644	0.113886	0.182027	0.192166	0.191562	0.0843199		0.123513	0.123781	0.0478026	0.192166	0.0484891
PE 16:0-16:1	0.0805167	0.0610872	0.175597	0.183344	0.1726	0.191006	0.288417	0.206608	0.236751	0.131641	0.178313		0.173262	0.178313	0.0610872	0.288417	0.0616209
PE 16:0-17:1	0.322722	0.253413	0.571761	0.116141	0.140931	0.101906	0.116487	0.340045	0.229007	0.0455543	0.155019		0.217544	0.155019	0.0455543	0.571761	0.143395
PE 16:0-18:1	0.0398072	0.0121051	0.0479424	0.0523338	0.0219229	0.0431039	0.0334215	0.0400863	0.0229577	0.0251133	0.055176		0.0358155	0.0398072	0.0121051	0.055176	0.0132213
PE 16:0-19:1	0.366398	0.337722	0.736361	0.238293	0.242237	0.233312	0.254941	0.634913	0.447878	0.135497	0.114377		0.340175	0.254941	0.114377	0.736361	0.187728
PE 16:1-18:1	0.0466301	0.0387706	0.153657	0.167527	0.10908	0.159351	0.205123	0.0859349	0.131971	0.0962191	0.143804		0.121643	0.131971	0.0387706	0.205123	0.0492608
PE 16:1-19:1	0.320777	0.289253	0.548274	0.154162	0.175012	0.129915	0.136726	0.487405	0.31996	0.0539153	0.0980824		0.24668	0.175012	0.0539153	0.548274	0.153812
PE 17:1-18:1	0.326772	0.279887	0.52908	0.142739	0.191831	0.131289	0.157079	0.491022	0.323415	0.048112	0.105616		0.247895	0.191831	0.048112	0.52908	0.149947
PE 17:1-19:1	0.453672	0.281653	0.895192	0.279274	0.311037	0.245191	0.279358	0.512258	0.375491	0.125466	0.16729		0.356898	0.281653	0.125466	0.895192	0.201224
PE 18:1-18:1	0.0480462	0.0656983	0.195032	0.126655	0.108005	0.0495581	0.0549244	0.110581	0.0969569	0.111397	0.0668889		0.0939767	0.0969569	0.0480462	0.195032	0.0417852
PG 16:0-16:0	0.138915	0.0640371	0.0602047	0.112538	0.0742341	0.0960012	0.12443	0.262551	0.241817	0.126111	0.105162		0.127818	0.112538	0.0602047	0.262551	0.063644
PG 16:0-17:1	0.254788	0.19775	0.363897	0.0918822	0.0762907	0.0631471	0.0634064	0.300906	0.104158	0.109007	0.120882		0.158738	0.109007	0.0631471	0.363897	0.0997395
PG 16:0-18:1	0.0740407	0.0238733	0.105579	0.154278	0.0690588	0.112838	0.136058	0.0399737	0.0483682	0.0630895	0.107139		0.084936	0.0740407	0.0238733	0.154278	0.0393757
PG 16:0-19:1	0.352344	0.321504	0.776772	0.209496	0.192571	0.190831	0.219764	0.658254	0.378904	0.0913212	0.170923		0.32388	0.219764	0.0913212	0.776772	0.203851
PG 16:1-18:1	0.161934	0.0877625	0.31889	0.314652	0.169745	0.311431	0.335913	0.220454	0.252464	0.0788772	0.260443		0.228415	0.252464	0.0788772	0.335913	0.0882889
PG 16:1-19:1	0.200007	0.230165	0.312719	0.151943	0.0553503	0.0397788	0.097262	0.443389	0.223882	0.0825614	0.0594861		0.172413	0.151943	0.0397788	0.443389	0.119866
PG 17:1-18:1	0.243452	0.233354	0.41814	0.113712	0.0804159	0.0671952	0.05635	0.472205	0.235436	0.0642347	0.0989678		0.189406	0.113712	0.05635	0.472205	0.139271
PG 17:1-19:1	0.435396	0.332738	0.970569	0.263259	0.294093	0.254957	0.26909	0.749496	0.437428	0.121182	0.191962		0.392743	0.294093	0.121182	0.970569	0.24185
PG 18:0-18:1	0.132221	0.0939595	0.122705	0.0855033	0.20081	0.140185	0.0969164	0.200125	0.126803	0.111995	0.130246		0.131043	0.126803	0.0855033	0.20081	0.0366672
MEAN	0.185318	0.139843	0.312918	0.152461	0.132544	0.12485	0.137897	0.293638	0.208608	0.0881105	0.111862		0.171641
MEDIAN	0.135568	0.0767304	0.185315	0.147341	0.103812	0.107372	0.115186	0.213531	0.208024	0.0869413	0.106377			0.125527
MIN	0.0186183	0.00912537	0.0243164	0.0272682	0.0198683	0.0199756	0.0193976	0.0399737	0.0229577	0.0251133	0.0262282				0.00912537
MAX	0.453672	0.337722	0.970569	0.314652	0.311037	0.311431	0.335913	0.749496	0.447878	0.191562	0.260443					0.970569
SD	0.138999	0.116279	0.28819	0.0761318	0.0845668	0.0805209	0.094759	0.210797	0.129034	0.0432768	0.0512896						0.154648
Strain analysis													Global analysis
